# Supplementary material for: Unraveling the influence of microbial necromass on subsurface microbiomes: metabolite utilization and community dynamics
Source: ISME Commun. 2025 Jan 29;5(1):ycaf006. doi: 10.1093/ismeco/ycaf006 (PMC11843093; doi:10.1093/ismeco/ycaf006)
Supplement: Table_S1_LCMS_parameters_ycaf006 [file table_s1_lcms_parameters_ycaf006.xlsx]

## Sheet: S1 parameters
Table S1. LC-MS/MS and GNPS parameters
Mass spectrometer parameters				LC parameters
	Instrument	Thermo QExactive			LC stack:	Agilent 1290 UHPLC Infinity I
	data acquisition mode	FULL MS / DD-MS² (TOPN)			Autosampler temperature:	4 degrees C
	ion polarity mode	injected 2x: 1st positive, then negative			Needle wash:	3 seconds, mode = flush port using 50:50 v/v methanol:water
Ion Source					Injection notes:	samples injected twice at 3uL (once in each ion polarity mode) followed by a solvent blank
	Sheath gas flow rate	55			Control notes:	Internal (in all samples) and external (injected every 10 samples) standards were used for quality control purposes; samples injected in random order
	Aux gas flow rate	20		Chromatography
	Sweep gas flow rate	2			Column compartment temperature:	held at 40 degrees C
	Spray voltage ( |kV| )	3			Column:	Agilent InfinityLab Poroshell 120 HILIC-Z, 2.1 × 150 mm, 2.7 µm
	Capillary temp. (degrees C)	400			Column Model:	683775-924
	S-lens RF level	50			Composition of mobile phase solvent A:	5mM ammonium acetate, 5uM methylene di-phosphonic acid in 99.8:0.2 v/v water:acetic acid
FULL MS settings					Composition of mobile phase solvent B:	5mM ammonium acetate in 95:4.8:0.2 v/v acetonitrile:water:acetic acid
	Runtime	0 to 21 min			Autosampler settings:	draw and eject @ 20uL/min, 2mm draw position w 2 sec. equilibration time and 5x flush out factor, 3 sec. flush port needle wash enabled, 3uL injection volume
	In-source CID	0.0 eV			Timetable:	Time	Flow (mL/min)	%A	%B
	Default charge state	1				0	0.45	0	100
	Microscans	1				1	0.45	0	100
	Resolution	70000				11	0.45	11	89
	AGC target	3000000				15.75	0.45	30	70
	Maximum IT	100 ms				16.25	0.45	80	20
	Number of scan ranges	1				18.5	0.45	80	20
	Scan range	70 to 1050 m/z				18.6	0.45	0	100
	Spectrum data type	Centroid				21	0.45	0	100
dd-MS2 settings				Internal standards
	Microscans	1			Component name	Vendor	Product SKU	Concentration
	Resolution	17500			13C,15N Cell Free Amino Acid Mixture	Sigma-Aldrich	767964-1EA	diluted 1:2000
	AGC target	100000			13C-a,a,-trehalose	Omicron	TRE-002	10 ug/mL
	Maximum IT	50 ms			13C-mannitol	Omicron	ALD-030	10 ug/mL
	Loop count	2			2-amino-3-bromo-5-methylbenzoic acid	Sigma-Aldrich	R435902-250MG	1 ug/mL
	MSX count	1			13C-15N-cytosine	Sigma-Aldrich	492108-10MG	5 ug/mL
	TopN	2			13C-15N-uracil	CIL	CNLM-3917-PK	2 ug/mL
	Isolation window	1.0 m/z			15N-inosine	CIL	NLM-4264-PK	5.5 ug/mL
	Isolation offset	0.0 m/z			15N-adenine	CIL	NLM-6924-PK	4 ug/mL
	(N)CE / stepped (N)CE	nce: 10, 20, 40			15N-hypoxanthine	CIL	NLM-8500-PK	3 ug/mL
	Spectrum data type	Centroid		Identification details
dd settings
	Minimum AGC target	1000			Most stereoisomers and some positional isomers are not resolvable on the methods used. Our knowledge of isomer overlaps is limited by the availability of reference standards in our RT and MSMS library, thus other isomers that are not listed may also be possible; if untargeted features matched to online MSMS databases for identification, these will not be compared with known RT and may reflect an …
	Intensity threshold	20000
	Charge exclusion	4 - 8, >8
	Exclude isotopes	on
	Dynamic exclusion	7.0 s
GNPS parameters
	Precursor Ion Mass Tolerance	0.01 Da
	Fragment Ion Mass Tolerance	0.02 Da
	Min Pairs Cos	0.7
	Minimum Matched Fragment Ions	3
	Maximum shift between precursors	500 Da
	Library Search Min Matched Peaks	3
	Score Threshold (MQScore)	0.4
	Maximum Analog Search Mass Difference	200
	Minimum Peak Intensity:	0
