# Supplementary material for: Unraveling the influence of microbial necromass on subsurface microbiomes: metabolite utilization and community dynamics
Source: ISME Commun. 2025 Jan 29;5(1):ycaf006. doi: 10.1093/ismeco/ycaf006 (PMC11843093; doi:10.1093/ismeco/ycaf006)
Supplement: Table_S2_Identified_Metabolites_ycaf006 [file table_s2_identified_metabolites_ycaf006.xlsx]

## Sheet: Final_selections_combined
Compound #							COMPOUND IDENTIFICATION SCORES									MS1 INTENSITY INFORMATION			MSMS INFORMATION				MSMS EVALUATION	ION INFORMATION			M/Z EVALUATION		CHROMATOGRAPHIC PEAK INFORMATION				RT EVALUATION		file	20230913_EB_BE_101544-026_NecEnrich_20230704_QE144_HILICZ_USHXG02068_FPS_MS1_0_ISTD-SOPv5_IR004_Added_115.h5	20230913_EB_BE_101544-026_NecEnrich_20230704_QE144_HILICZ_USHXG02068_FPS_MS1_0_ISTD-SOPv5_IR005__145.h5	20230913_EB_BE_101544-026_NecEnrich_20230704_QE144_HILICZ_USHXG02068_FPS_MS1_0_ISTD-SOPv5_IR006__178.h5	20230913_EB_BE_101544-026_NecEnrich_20230704_QE144_HILICZ_USHXG02068_FPS_MS1_0_ISTD-SOPv5_IR007__211.h5	20230913_EB_BE_101544-026_NecEnrich_20230704_QE144_HILICZ_USHXG02068_FPS_MS1_0_ISTD-SOPv5_IR008__244.h5	20230913_EB_BE_101544-026_NecEnrich_20230704_QE144_HILICZ_USHXG02068_FPS_MS1_0_ISTD-SOPv5_IR009__277.h5	20230913_EB_BE_101544-026_NecEnrich_20230704_QE144_HILICZ_USHXG02068_FPS_MS1_0_ISTD-SOPv5_IR010__310.h5	20230913_EB_BE_101544-026_NecEnrich_20230704_QE144_HILICZ_USHXG02068_FPS_MS1_0_ISTD-SOPv5_IR011__332.h5	20230913_EB_BE_101544-026_NecEnrich_20230704_QE144_HILICZ_USHXG02068_NEG_MS2_16_ExCtrl-NA-NA-NA_1__160.h5	20230913_EB_BE_101544-026_NecEnrich_20230704_QE144_HILICZ_USHXG02068_NEG_MS2_17_ExCtrl-NA-NA-NA_2__268.h5	20230913_EB_BE_101544-026_NecEnrich_20230704_QE144_HILICZ_USHXG02068_NEG_MS2_13_TxCtrl-Buffer-NA-NA_1__262.h5	20230913_EB_BE_101544-026_NecEnrich_20230704_QE144_HILICZ_USHXG02068_NEG_MS2_15_TxCtrl-Buffer-NA-NA_3__139.h5	20230913_EB_BE_101544-026_NecEnrich_20230704_QE144_HILICZ_USHXG02068_NEG_MS2_20_TxCtrl-SGW-NA-NA_2__304.h5	20230913_EB_BE_101544-026_NecEnrich_20230704_QE144_HILICZ_USHXG02068_NEG_MS2_21_TxCtrl-SGW-NA-NA_3__271.h5
Compound #	Identified Metabolite	Name of metabolite searched for	Molecular Formula	Polarity	Exact Mass	Inchi Key	MSMS Score (0 to 1)	m/z score (0 to 1)	RT score (0 to 1)	Total ID Score (0 to 3)	Mass Spec Inititative Identification Level	Isomer details	Identification notes	MS1 notes	MS2 notes	Maximum MS1 intensity across all files	Filename w/ maximum MS1	Retention time of max intensity MS1 peak	File with highest MSMS match score	RT of highest matched MSMS scan	Number of ion matches in msms spectra to EMA reference spectra	List of ion matches in msms spectra to EMA reference spectra		Adduct	Theoretical m/z	Measured m/z	mass error (delta Da)	mass error (delta ppm)	Minimum retention time (min)	Maximum retention time (max)	Theoretical retention time (peak)	Detected RT (peak)	RT error (absolute delta)		short groupname	FPS_ISTD	FPS_ISTD	FPS_ISTD	FPS_ISTD	FPS_ISTD	FPS_ISTD	FPS_ISTD	FPS_ISTD	NEG_ExCtrl-NA-NA-NA	NEG_ExCtrl-NA-NA-NA	NEG_TxCtrl-Buffer-NA-NA	NEG_TxCtrl-Buffer-NA-NA	NEG_TxCtrl-SGW-NA-NA	NEG_TxCtrl-SGW-NA-NA
Unique for study	Some isomers are not chromatographically or spectrally resolvable. Some compounds detected w/ >1 adduct (increases identification confidence but only use 1 for analysis).	Name of standard reference compound in library match.			monoisotopic mass (neutral except for permanently charged molecules)	neutralized version	1 (MSMS matches ref. std.), 0.5 (possible match), 0 (no MSMS collected or no appropriate ref available), -1 (bad match)	1 (delta ppm </= 5 or delta Da </= 0.0015), 0.5 (delta ppm 5-10 and delta Da > 0.0015), 0 (delta ppm > 10) mz_quality	1 (delta RT </= 0.5), 0.5 (delta RT > 0.5 & </= 2), 0 (delta RT > 2 min)	sum of m/z, RT and MSMS score	Level 1 = Two independent and orthogonal properties match authentic standard; else = putative [Metabolomics. 2007 Sep; 3(3): 211-221. doi: 10.1007/s11306-007-0082-2]	Isomers have same formula (and m/z) and similar RT - MSMS spectra may be used to differentiate (exceptions) or RT elution order									mean # of fragment ions matching between compound in sample and reference compound / standard; may include parent and isotope ions and very low intensity background ions (these do not contribute to score)		MSMS score (highest across all samples), scale of 0 to 1 based on an algorithm. 0 = no match, 1 = perfect match. If no score, then no MSMS was acquired for that compound (@ m/z & RT window).	More than one may be detectable; the one evaluated is listed	theoretical m/z for a given compound / adduct pair	average m/z within 20ppm of theoretical detected across the top three most intense ions @ RT peak	absolute difference between theoretical and detected m/z	ppm difference between theoretical and detected m/z	Retention range including start and end of detection of an m/z value (Note: Peak Height is calculated as the highest intensity of an m/z within the min/max RT range. Peak Area is calculated as the integrated area under the curve for an m/z within the mix/max RT range.)		theoretical retention time for a compound based upon reference standard at highest intensity point of peak	average retention time for a detected compound at highest intensity point of peak across all samples	absolute difference between theoretical and detected RT peak		short samplename	FPS_ISTD-SOPv5_IR004_Added	FPS_ISTD-SOPv5_IR005_	FPS_ISTD-SOPv5_IR006_	FPS_ISTD-SOPv5_IR007_	FPS_ISTD-SOPv5_IR008_	FPS_ISTD-SOPv5_IR009_	FPS_ISTD-SOPv5_IR010_	FPS_ISTD-SOPv5_IR011_	NEG_ExCtrl-NA-NA-NA_1_	NEG_ExCtrl-NA-NA-NA_2_	NEG_TxCtrl-Buffer-NA-NA_1_	NEG_TxCtrl-Buffer-NA-NA_3_	NEG_TxCtrl-SGW-NA-NA_2_	NEG_TxCtrl-SGW-NA-NA_3_
index	identified_metabolite	label	formula	polarity	exact_mass	inchi_key	msms_quality	mz_quality	rt_quality	total_score	msi_level	isomer_details	identification_notes	ms1_notes	ms2_notes	max_intensity	max_intensity_file	ms1_rt_peak	msms_file	msms_rt	msms_numberofions	msms_matchingions	msms_score	mz_adduct	mz_theoretical	mz_measured	mz_error	mz_ppmerror	rt_min	rt_max	rt_theoretical	rt_measured	rt_error		sample treatment	ISTD-SOPv5	ISTD-SOPv5	ISTD-SOPv5	ISTD-SOPv5	ISTD-SOPv5	ISTD-SOPv5	ISTD-SOPv5	ISTD-SOPv5	ExCtrl-NA-NA-NA	ExCtrl-NA-NA-NA	TxCtrl-Buffer-NA-NA	TxCtrl-Buffer-NA-NA	TxCtrl-SGW-NA-NA	TxCtrl-SGW-NA-NA
1	Thymine	Thymine	C5H6N2O2	negative	126.043	RWQNBRDOKXIBIV-UHFFFAOYSA-N	0	1	1	2	Level 1				0, no ref match available or no MSMS collected	886722	20230913_EB_BE_101544-026_NecEnrich_20230704_QE144_HILICZ_USHXG02068_NEG_MS2_56_supern-Enrich-Arthro-2_2__127.h5	1.16948						[M-H]-	125.036	125.036	0	0.0385	0.99	1.27	1.09	1.17	0.08		0001_Thymine_negative_M-H125p0357_1p09	11041.8	4782.46	7398.29	8421.81	6336.56	6027.2	4042.94	12130.5	6171.72	2543.9	2593.02	8924.79		5056.18
3	Uracil	Uracil	C4H4N2O2	negative	112.027	ISAKRJDGNUQOIC-UHFFFAOYSA-N	1	1	1	3	Exceeds Level 1				1, perfect match to internal reference library	23632742	20230913_EB_BE_101544-026_NecEnrich_20230704_QE144_HILICZ_USHXG02068_NEG_MS2_6_pellet-Lysate-Agro-NA_3__148.h5	1.25744	20230913_EB_BE_101544-026_NecEnrich_20230704_QE144_HILICZ_USHXG02068_NEG_MS2_9_pellet-Lysate-Arthro-NA_3__298.h5	1.39	2	110.976,111.020	0.9465	[M-H]-	111.02	111.02	0.0001	0.7235	1.08	1.5	1.2	1.26	0.06		0003_Uracil_negative_M-H111p0200_1p20	7385.01	11391.4	9945.32	13521	7890.93	6656.29	4540.37	16366.2	8652.57	7908.82	9227.53	14698.5	4582.86	11612.8
5	Adenine	Adenine	C5H5N5	negative	135.054	GFFGJBXGBJISGV-UHFFFAOYSA-N	1	1	1	3	Exceeds Level 1				1, perfect match to internal reference library	1.54685e+06	20230913_EB_BE_101544-026_NecEnrich_20230704_QE144_HILICZ_USHXG02068_NEG_MS2_1_pellet-Lysate-Pseudo-NA_1__175.h5	2.20318	20230913_EB_BE_101544-026_NecEnrich_20230704_QE144_HILICZ_USHXG02068_NEG_MS2_2_pellet-Lysate-Pseudo-NA_2__193.h5	2.26	3	92.025,107.036,134.047	0.8896	[M-H]-	134.047	134.047	0.0002	1.524	2.07	2.35	2.2	2.21	0.01		0005_Adenine_negative_M-H134p0472_2p20	37391.1	31380.5	35820.9	38533	31611.7	45916.2	19444.1	43927.3	32949.7	29264.1	36476.6	36285.7	11210.1	13972.1
11	Inosine	Inosine	C10H12N4O5	negative	268.081	UGQMRVRMYYASKQ-KQYNXXCUSA-N	1	1	1	3	Exceeds Level 1				1, perfect match to internal reference library	14412402	20230913_EB_BE_101544-026_NecEnrich_20230704_QE144_HILICZ_USHXG02068_NEG_MS2_6_pellet-Lysate-Agro-NA_3__148.h5	4.39358	20230913_EB_BE_101544-026_NecEnrich_20230704_QE144_HILICZ_USHXG02068_NEG_MS2_11_pellet-Lysate-Mix-NA_2__169.h5	4.61	2	135.031,267.073	0.8984	[M-H]-	267.074	267.073	0.0001	0.4788	4.13	4.72	4.78	4.38	0.39		0011_Inosine_negative_M-H267p0735_4p78	39667.6	39097.8	24422.6	26465.8	12808.1	18812.5	13522.3	43618.3	20205.6			13273.9
24	Tryptophan	Tryptophan	C11H12N2O2	negative	204.09	QIVBCDIJIAJPQS-SECBINFHSA-N	0	1	1	2	Level 1				0, no ref match available or no MSMS collected	63285.5	20230913_EB_BE_101544-026_NecEnrich_20230704_QE144_HILICZ_USHXG02068_NEG_MS2_11_pellet-Lysate-Mix-NA_2__169.h5	9.22264						[M-H]-	203.083	203.083	0.0002	0.8801	9.07	9.38	9.37	9.22	0.15		0024_Tryptophan_negative_M-H203p0826_9p37	5195.29	2965.57	3138.24	5490.84	2843.14	4001.16	2803.28	5853.76	4021.16	4804.64	4908.82	6649.62	4306.51	5875.2
26	Methionine	Methionine	C5H11NO2S	negative	149.051	FFEARJCKVFRZRR-BYPYZUCNSA-N	0	1	1	2	Level 1				0, no ref match available or no MSMS collected	44652.4	20230913_EB_BE_101544-026_NecEnrich_20230704_QE144_HILICZ_USHXG02068_NEG_MS2_11_pellet-Lysate-Mix-NA_2__169.h5	9.63543						[M-H]-	148.044	148.044	0.0002	1.1934	9.47	9.8	9.66	9.62	0.03		0026_Methionine_negative_M-H148p0438_9p66	1835.19							1599.06			2012.43
30	Valine/Norvaline	Valine	C5H11NO2	negative	117.079	KZSNJWFQEVHDMF-BYPYZUCNSA-N	1	1	1	3	Exceeds Level 1				1, perfect match to internal reference library	599114	20230913_EB_BE_101544-026_NecEnrich_20230704_QE144_HILICZ_USHXG02068_NEG_MS2_11_pellet-Lysate-Mix-NA_2__169.h5	10.2449	20230913_EB_BE_101544-026_NecEnrich_20230704_QE144_HILICZ_USHXG02068_NEG_MS2_69_supern-Enrich-Mix-0_3__166.h5	10.26	4	99.926,115.921,116.072,116.929	0.6595	[M-H]-	116.072	116.072	0.0001	0.9812	10.06	10.41	10.36	10.25	0.11		0030_Valine_negative_M-H116p0717_10p36	12899.4	8371.36	12068.8	7007.96	6902.41	6516.89	6909.83	13301.3	20781.9	20410.5	19629.3	14481.2	26888.1	23726.7
34	Alanine	Alanine	C3H7NO2	negative	89.0477	QNAYBMKLOCPYGJ-REOHCLBHSA-N	0	1	1	2	Level 1				0, no ref match available or no MSMS collected	202786	20230913_EB_BE_101544-026_NecEnrich_20230704_QE144_HILICZ_USHXG02068_NEG_MS2_11_pellet-Lysate-Mix-NA_2__169.h5	12.5574						[M-H]-	88.0404	88.0402	0.0002	1.708	12.4	12.75	12.78	12.56	0.23		0034_Alanine_negative_M-H88p0404_12p78	10250.3	8406.51	7814.83	8130.44	7192.31	7731.01	6404.85	8078.11	11733	9470.93	11359.4	12347.1	11690.8	19362.7
36	Threonine	Threonine	C4H9NO3	negative	119.058	AYFVYJQAPQTCCC-GBXIJSLDSA-N	0	1	1	2	Level 1				0, no ref match available or no MSMS collected	63405.6	20230913_EB_BE_101544-026_NecEnrich_20230704_QE144_HILICZ_USHXG02068_NEG_MS2_11_pellet-Lysate-Mix-NA_2__169.h5	12.6459						[M-H]-	118.051	118.051	0.0001	0.4955	12.42	12.9	12.87	12.64	0.23		0036_Threonine_negative_M-H118p0510_12p87	26847.2	15429.6	13013.2	13683.8	15239	15387.7	12343.6	15721.9	20083.7	17835.6	17281	16179.9	21828.5	23370.7
40	Serine	Serine	C3H7NO3	negative	105.043	MTCFGRXMJLQNBG-REOHCLBHSA-N	0	1	1	2	Level 1				0, no ref match available or no MSMS collected	193702	20230913_EB_BE_101544-026_NecEnrich_20230704_QE144_HILICZ_USHXG02068_NEG_MS2_59_supern-Enrich-Arthro-4_2__325.h5	13.6313						[M-H]-	104.035	104.035	0.0001	0.5018	13.48	13.99	13.76	13.63	0.13		0040_Serine_negative_M-H104p0353_13p76	56138	34000.7	28457.4	33827.2	35286.3	35080.5	33007.1	32381.3	48677.6	55310.3	73719.3	62491.2	76077	95559
46	Dihexose 1	Trehalose	C12H22O11	negative	342.116	HDTRYLNUVZCQOY-LIZSDCNHSA-N	1	1	1	3	Exceeds Level 1				1, perfect match to internal reference library	3272197	20230913_EB_BE_101544-026_NecEnrich_20230704_QE144_HILICZ_USHXG02068_NEG_MS2_8_pellet-Lysate-Arthro-NA_2__280.h5	13.7695	20230913_EB_BE_101544-026_NecEnrich_20230704_QE144_HILICZ_USHXG02068_NEG_MS2_11_pellet-Lysate-Mix-NA_2__169.h5	13.75	12	58.005,59.013,71.014,87.009,89.024,101.024,113.024,119.035,143.035,161.046,179.056,341.109	0.8407	[M-H]-	341.109	341.109	0.0005	1.3482	13.65	13.9	13.67	13.78	0.11		0046_Trehalose_negative_M-H341p1089_13p67	47314.4	23297	23366.6	24322.9	29637.1	22740.9	24875.5	22888.7	24392	25392.4	22833.7	25983.7	27829.1	24084.5
60	Thioctic acid	Thioctic acid	C8H14O2S2	negative	206.044	AGBQKNBQESQNJD-SSDOTTSWSA-N	0.5	1	1	2.5	Level 1				0.5, partial match of fragments	922484	20230913_EB_BE_101544-026_NecEnrich_20230704_QE144_HILICZ_USHXG02068_NEG_MS2_22_supern-Enrich-Pseudo-0_1__121.h5	0.963472	20230913_EB_BE_101544-026_NecEnrich_20230704_QE144_HILICZ_USHXG02068_NEG_MS2_22_supern-Enrich-Pseudo-0_1__121.h5	0.98	4	64.952,93.071,127.059,171.049	0.6293	[M-H]-	205.036	205.036	0	0.178	0.9	1.03	0.94	0.97	0.03		0060_Thioctic_acid_negative_M-H205p0362_0p94		2774.08	2168.02	1972.63	2421.47	1723.79	2668.53	1620.66	3948.15			5577.81	394628	474049
64	Xanthine	Xanthine	C5H4N4O2	negative	152.033	LRFVTYWOQMYALW-UHFFFAOYSA-N	1	1	1	3	Exceeds Level 1				1, perfect match to internal reference library	36451280	20230913_EB_BE_101544-026_NecEnrich_20230704_QE144_HILICZ_USHXG02068_NEG_MS2_6_pellet-Lysate-Agro-NA_3__148.h5	2.1667	20230913_EB_BE_101544-026_NecEnrich_20230704_QE144_HILICZ_USHXG02068_NEG_MS2_25_supern-Enrich-Pseudo-2_1__202.h5	2.08	2	108.021,151.026	0.9804	[M-H]-	151.026	151.026	0.0001	0.888	1.98	2.38	2.35	2.17	0.18		0064_Xanthine_negative_M-H151p0261_2p35	62108.3	41739.2	35582	41608.1	26596.2	29332.6	21336.1	68547.3	39369.9	21609.8	29453.8	28258.3	14080.6	16737.9
65	Uridine	Uridine	C9H12N2O6	negative	244.07	DRTQHJPVMGBUCF-XVFCMESISA-N	1	1	1	3	Exceeds Level 1				1, perfect match to internal reference library	10601136	20230913_EB_BE_101544-026_NecEnrich_20230704_QE144_HILICZ_USHXG02068_NEG_MS2_6_pellet-Lysate-Agro-NA_3__148.h5	2.26819	20230913_EB_BE_101544-026_NecEnrich_20230704_QE144_HILICZ_USHXG02068_NEG_MS2_9_pellet-Lysate-Arthro-NA_3__298.h5	2.29	10	66.034,82.030,110.025,111.020,122.025,140.036,152.036,153.031,200.057,243.062	0.8947	[M-H]-	243.062	243.062	0.0001	0.5015	2.08	2.45	2.49	2.26	0.23		0065_Uridine_negative_M-H243p0622_2p49	13722.5	26165.9	12841.3	18417.6	7043.12	10293.8		16062.7	14699			4189.78
71	Lactic acid/Glyceraldehyde	Lactic acid	C3H6O3	negative	90.0317	JVTAAEKCZFNVCJ-REOHCLBHSA-N	1	1	1	3	Exceeds Level 1				1, perfect match to internal reference library	10523944	20230913_EB_BE_101544-026_NecEnrich_20230704_QE144_HILICZ_USHXG02068_NEG_MS2_11_pellet-Lysate-Mix-NA_2__169.h5	4.5277	20230913_EB_BE_101544-026_NecEnrich_20230704_QE144_HILICZ_USHXG02068_NEG_MS2_15_TxCtrl-Buffer-NA-NA_3__139.h5	4.71	2	71.014,89.024	0.9776	[M-H]-	89.0244	89.0243	0.0001	1.5578	3.85	4.93	4.43	4.51	0.07		0071_Lactic_acid_negative_M-H89p0244_4p43	322775	226856	223858	211758	203484	195385	203105	198412	891409	655836	1.32682e+06	1.37651e+06	829328	1.15613e+06
81	Guanosine	Guanosine	C10H13N5O5	negative	283.092	NYHBQMYGNKIUIF-UUOKFMHZSA-N	1	1	1	3	Exceeds Level 1				1, perfect match to internal reference library	8037935	20230913_EB_BE_101544-026_NecEnrich_20230704_QE144_HILICZ_USHXG02068_NEG_MS2_6_pellet-Lysate-Agro-NA_3__148.h5	7.37286	20230913_EB_BE_101544-026_NecEnrich_20230704_QE144_HILICZ_USHXG02068_NEG_MS2_9_pellet-Lysate-Arthro-NA_3__298.h5	7.39	6	107.036,108.020,126.031,133.016,150.042,282.084	0.8787	[M-H]-	282.084	282.084	0	0.1095	7.16	7.65	7.41	7.37	0.05		0081_Guanosine_negative_M-H282p0844_7p41	29402.6	18091.3	12444.1	21010.2	12489	11997.7	8144.51	25038.9	12856.6	3854.25	5397.77	10832.8	4605.18	6124.59
87	Succinic acid	Succinic acid	C4H6O4	negative	118.027	KDYFGRWQOYBRFD-UHFFFAOYSA-N	1	1	1	3	Exceeds Level 1				1, perfect match to internal reference library	9718708	20230913_EB_BE_101544-026_NecEnrich_20230704_QE144_HILICZ_USHXG02068_NEG_MS2_11_pellet-Lysate-Mix-NA_2__169.h5	8.85889	20230913_EB_BE_101544-026_NecEnrich_20230704_QE144_HILICZ_USHXG02068_NEG_MS2_17_ExCtrl-NA-NA-NA_2__268.h5	8.84	5	73.029,99.009,99.926,116.929,117.019	0.9098	[M-H]-	117.019	117.019	0.0001	1.0459	8.6	9.01	8.87	8.87	0		0087_Succinic_acid_negative_M-H117p0193_8p87	1.42672e+06	1.45557e+06	1.63105e+06	1.39777e+06	1419406	1.76528e+06	1.44368e+06	1.77875e+06	2.28338e+06	2383129	2.41257e+06	1.76253e+06	2.26204e+06	2.45094e+06
107	N-Acetyl-Glutamic acid	N-Acetyl-Glutamic acid	C7H11NO5	negative	189.064	RFMMMVDNIPUKGG-YFKPBYRVSA-N	1	1	1	3	Exceeds Level 1				1, perfect match to internal reference library	1.58151e+06	20230913_EB_BE_101544-026_NecEnrich_20230704_QE144_HILICZ_USHXG02068_NEG_MS2_7_pellet-Lysate-Arthro-NA_1__292.h5	14.6333	20230913_EB_BE_101544-026_NecEnrich_20230704_QE144_HILICZ_USHXG02068_NEG_MS2_8_pellet-Lysate-Arthro-NA_2__280.h5	14.61	10	58.029,59.013,100.077,102.056,126.056,128.035,144.067,146.046,170.046,188.057	0.9167	[M-H]-	188.056	188.057	0.0002	1.0834	14.49	14.84	14.71	14.64	0.07		0107_N-Acetyl-Glutamic_acid_negative_M-H188p0564_14p71	15671.8	25285.4	18002.2	22098.5	15818.9	15144.6	11349.7	21373.3	13485.5	5545	32775.2	68304.6	13638.1	31265.3
6	Vanillic acid	vanillic acid	C8H8O4	negative	168.042	WKOLLVMJNQIZCI-UHFFFAOYSA-N	1	1	1	3	Exceeds Level 1				1, perfect match to internal reference library	684674	20230913_EB_BE_101544-026_NecEnrich_20230704_QE144_HILICZ_USHXG02068_NEG_MS2_57_supern-Enrich-Arthro-2_3__286.h5	1.40156	20230913_EB_BE_101544-026_NecEnrich_20230704_QE144_HILICZ_USHXG02068_NEG_MS2_57_supern-Enrich-Arthro-2_3__286.h5	1.44	5	91.010,108.022,123.045,152.012,167.036	0.9917	[M-H]-	167.035	167.035	0.0002	1.383	1.23	1.62	1.34	1.41	0.07		0006_vanillic_acid_negative_M-H167p0350_1p34	11693.3	10169.5	7208.32	9785.25	7069.78	7587.03	5422.77	11642.3	7515.48	6214.72	13592.4	8446.68	5093.14	5009.6
8	4-Coumaric acid/2-Hydroxycinnamic acid	2-hydroxycinnamic acid	C9H8O3	negative	164.047	PMOWTIHVNWZYFI-AATRIKPKSA-N	1	1	1	3	Exceeds Level 1				1, perfect match to internal reference library	1.79422e+06	20230913_EB_BE_101544-026_NecEnrich_20230704_QE144_HILICZ_USHXG02068_FPS_MS1_0_InjBl-MeOH_IR072__215.h5	1.44599	20230913_EB_BE_101544-026_NecEnrich_20230704_QE144_HILICZ_USHXG02068_NEG_MS2_1_pellet-Lysate-Pseudo-NA_1__175.h5	1.43	2	119.050,163.040	0.997	[M-H]-	163.04	163.04	0.0002	1.339	1.24	1.76	1.4	1.46	0.05		0008_2-hydroxycinnamic_acid_negative_M-H163p0400_1p40	483755	499482	466911	699390	755721	636411	623101	118186	89984.1	76650.7	113941	108747	24668.7	124265
10	Azelaic acid	azelaic acid	C9H16O4	negative	188.105	BDJRBEYXGGNYIS-UHFFFAOYSA-N	1	1	1	3	Exceeds Level 1				1, perfect match to internal reference library	1.44406e+06	20230913_EB_BE_101544-026_NecEnrich_20230704_QE144_HILICZ_USHXG02068_NEG_MS2_46_supern-Enrich-Agro-6_1__163.h5	1.68433	20230913_EB_BE_101544-026_NecEnrich_20230704_QE144_HILICZ_USHXG02068_NEG_MS2_46_supern-Enrich-Agro-6_1__163.h5	1.78	7	57.034,97.066,123.082,125.097,143.108,169.087,187.098	0.9962	[M-H]-	187.098	187.098	0.0002	0.9672	1.59	2.32	1.84	1.69	0.14		0010_azelaic_acid_negative_M-H187p0976_1p84	102410	86609.5	92210.8	91747.1	79927.7	90397.9	84713.6	97900.6	85320	98951.8	93045.3	97271.8	88757.3	128936
12	Salicylic acid	salicylic acid	C7H6O3	negative	138.032	YGSDEFSMJLZEOE-UHFFFAOYSA-N	0.5	1	1	2.5	Level 1				0.5, partial match of fragments	1411394	20230913_EB_BE_101544-026_NecEnrich_20230704_QE144_HILICZ_USHXG02068_NEG_MS2_35_supern-Enrich-Pseudo-14_2__214.h5	1.86826	20230913_EB_BE_101544-026_NecEnrich_20230704_QE144_HILICZ_USHXG02068_NEG_MS2_25_supern-Enrich-Pseudo-2_1__202.h5	1.93	3	93.035,136.863,137.025	0.9703	[M-H]-	137.024	137.025	0.0002	1.3936	1.78	2	1.89	1.87	0.02		0012_salicylic_acid_negative_M-H137p0244_1p89	186250	562573	320968	918574	217397	319915	200459	214593	130127	167965	145601	193706	729770	747190
30	3-(4-hydroxyphenyl)-Lactic acid	3-(4-hydroxyphenyl)lactic acid	C9H10O4	negative	182.058	JVGVDSSUAVXRDY-UHFFFAOYSA-N	1	1	1	3	Exceeds Level 1				1, perfect match to internal reference library	544312	20230913_EB_BE_101544-026_NecEnrich_20230704_QE144_HILICZ_USHXG02068_NEG_MS2_6_pellet-Lysate-Agro-NA_3__148.h5	4.96374	20230913_EB_BE_101544-026_NecEnrich_20230704_QE144_HILICZ_USHXG02068_NEG_MS2_6_pellet-Lysate-Agro-NA_3__148.h5	4.86	6	72.993,119.051,134.037,135.045,163.040,181.051	0.9908	[M-H]-	181.051	181.051	0.0002	1.2003	4.51	5.23	5.21	4.94	0.27		0030_34-hydroxyphenyl_lactic_acid_negative_M-H181p0506_5p21	4322.04	3587.02	5580.27	4435.9	3814.14	4258.9	3831.94	3685.28	4635.02	5454.49	4921.28	6091.49	5007.02	5608.44
41	2',3'-cyclic AMP	2',3'-cyclic AMP	C10H12N5O6P	negative	329.053	KMYWVDDIPVNLME-KQYNXXCUSA-N	1	1	1	3	Exceeds Level 1				1, perfect match to internal reference library	890809	20230913_EB_BE_101544-026_NecEnrich_20230704_QE144_HILICZ_USHXG02068_NEG_MS2_11_pellet-Lysate-Mix-NA_2__169.h5	9.63543	20230913_EB_BE_101544-026_NecEnrich_20230704_QE144_HILICZ_USHXG02068_NEG_MS2_11_pellet-Lysate-Mix-NA_2__169.h5	9.67	2	134.047,328.046	0.9981	[M-H]-	328.045	328.046	0.0003	0.8262	9.42	9.8	9.89	9.63	0.26		0041_2_3cyclic_AMP_negative_M-H328p0452_9p89							1134.3
44	Uric acid	uric acid	C5H4N4O3	negative	168.028	LEHOTFFKMJEONL-UHFFFAOYSA-N	1	1	1	3	Exceeds Level 1				1, perfect match to internal reference library	2163702	20230913_EB_BE_101544-026_NecEnrich_20230704_QE144_HILICZ_USHXG02068_NEG_MS2_6_pellet-Lysate-Agro-NA_3__148.h5	10.1013	20230913_EB_BE_101544-026_NecEnrich_20230704_QE144_HILICZ_USHXG02068_NEG_MS2_6_pellet-Lysate-Agro-NA_3__148.h5	10.15	6	69.009,96.020,97.004,124.015,142.025,167.021	0.9984	[M-H]-	167.021	167.021	0.0002	1.078	9.89	10.27	10.39	10.11	0.28		0044_uric_acid_negative_M-H167p0210_10p39	4424.54		2215.43					1389.29	1885.08		2575.45			6085.58
51	Gluconic acid	gluconic acid	C6H12O7	negative	196.058	RGHNJXZEOKUKBD-SQOUGZDYSA-N	1	1	1	3	Exceeds Level 1				1, perfect match to internal reference library	10565696	20230913_EB_BE_101544-026_NecEnrich_20230704_QE144_HILICZ_USHXG02068_NEG_MS2_1_pellet-Lysate-Pseudo-NA_1__175.h5	13.5861	20230913_EB_BE_101544-026_NecEnrich_20230704_QE144_HILICZ_USHXG02068_NEG_MS2_2_pellet-Lysate-Pseudo-NA_2__193.h5	13.63	15	57.034,59.013,71.013,72.993,75.008,83.014,85.029,87.009,89.024,99.009,101.024,129.019,159.030,177.041,195.051	0.9973	[M-H]-	195.051	195.051	0.0001	0.3893	13.44	14.12	13.85	13.58	0.27		0051_gluconic_acid_negative_M-H195p0510_13p85	22931.3	14387.2	34487.2	18440.6	14485.3	15494	14799.3	13870.7	15017.8	14980	23392.6	29205.5	20938.2	22784.1
54	Uridine-5-monophosphoric acid	uridine-5-monophosphoric acid	C9H13N2O9P	negative	324.036	DJJCXFVJDGTHFX-XVFCMESISA-N	1	1	1	3	Exceeds Level 1				1, perfect match to internal reference library	775557	20230913_EB_BE_101544-026_NecEnrich_20230704_QE144_HILICZ_USHXG02068_NEG_MS2_2_pellet-Lysate-Pseudo-NA_2__193.h5	14.2732	20230913_EB_BE_101544-026_NecEnrich_20230704_QE144_HILICZ_USHXG02068_NEG_MS2_3_pellet-Lysate-Pseudo-NA_3__289.h5	14.25	7	78.959,96.970,111.020,150.979,211.002,280.023,323.029	0.993	[M-H]-	323.029	323.029	0.0002	0.5633	14.16	14.79	14.49	14.28	0.21		0054_uridine-5-monophosphoric_acid_negative_M-H323p0286_14p49		1440.35
55	Glycerol 2-phosphoric acid/sn-Glycerol 3-phosphoric acid	glycerol 2-phosphoric acid	C3H9O6P	negative	172.014	DHCLVCXQIBBOPH-UHFFFAOYSA-N	1	1	1	3	Exceeds Level 1				1, perfect match to internal reference library	2.09323e+06	20230913_EB_BE_101544-026_NecEnrich_20230704_QE144_HILICZ_USHXG02068_NEG_MS2_11_pellet-Lysate-Mix-NA_2__169.h5	14.6996	20230913_EB_BE_101544-026_NecEnrich_20230704_QE144_HILICZ_USHXG02068_NEG_MS2_11_pellet-Lysate-Mix-NA_2__169.h5	14.77	4	78.959,96.969,171.007,171.105	0.9983	[M-H]-	171.006	171.007	0.0002	1.0804	14.57	15	14.7	14.69	0.01		0055_glycerol_2-phosphoric_acid_negative_M-H171p0064_14p70		1402.29									2158.18	3499.56
65	Hexose phosphoric acid	alpha-galactose 1-phosphoric acid	C6H13O9P	negative	260.03	HXXFSFRBOHSIMQ-FPRJBGLDSA-N	1	1	1	3	Exceeds Level 1				1, perfect match to internal reference library	1.07849e+06	20230913_EB_BE_101544-026_NecEnrich_20230704_QE144_HILICZ_USHXG02068_NEG_MS2_11_pellet-Lysate-Mix-NA_2__169.h5	15.9166	20230913_EB_BE_101544-026_NecEnrich_20230704_QE144_HILICZ_USHXG02068_NEG_MS2_11_pellet-Lysate-Mix-NA_2__169.h5	15.94	6	78.959,96.970,138.980,168.990,199.001,259.022	0.9985	[M-H]-	259.022	259.022	0.0003	1.1138	15.71	16.29	16.27	15.91	0.36		0065_alpha-galactose_1-phosphoric_acid_negative_M-H259p0224_16p27	3635.37	2597.83	2861.44	2072.92	3023.18	2325.95	2206.1	4835.55	4557.87	4021.01	4400.49	3258.49	2742.88
COMPOUND ANNOTATION							COMPOUND IDENTIFICATION SCORES									MS1 INTENSITY INFORMATION			MSMS INFORMATION				MSMS EVALUATION	ION INFORMATION			M/Z EVALUATION		CHROMATOGRAPHIC PEAK INFORMATION				RT EVALUATION		file	20230913_EB_BE_101544-026_NecEnrich_20230704_QE144_HILICZ_USHXG02068_FPS_MS1_0_ISTD-SOPv5_IR004_Added_115.h5	20230913_EB_BE_101544-026_NecEnrich_20230704_QE144_HILICZ_USHXG02068_FPS_MS1_0_ISTD-SOPv5_IR005__145.h5	20230913_EB_BE_101544-026_NecEnrich_20230704_QE144_HILICZ_USHXG02068_FPS_MS1_0_ISTD-SOPv5_IR006__178.h5	20230913_EB_BE_101544-026_NecEnrich_20230704_QE144_HILICZ_USHXG02068_FPS_MS1_0_ISTD-SOPv5_IR007__211.h5	20230913_EB_BE_101544-026_NecEnrich_20230704_QE144_HILICZ_USHXG02068_FPS_MS1_0_ISTD-SOPv5_IR008__244.h5	20230913_EB_BE_101544-026_NecEnrich_20230704_QE144_HILICZ_USHXG02068_FPS_MS1_0_ISTD-SOPv5_IR009__277.h5	20230913_EB_BE_101544-026_NecEnrich_20230704_QE144_HILICZ_USHXG02068_FPS_MS1_0_ISTD-SOPv5_IR010__310.h5	20230913_EB_BE_101544-026_NecEnrich_20230704_QE144_HILICZ_USHXG02068_FPS_MS1_0_ISTD-SOPv5_IR011__332.h5	20230913_EB_BE_101544-026_NecEnrich_20230704_QE144_HILICZ_USHXG02068_POS_MS2_16_ExCtrl-NA-NA-NA_1__159.h5	20230913_EB_BE_101544-026_NecEnrich_20230704_QE144_HILICZ_USHXG02068_POS_MS2_17_ExCtrl-NA-NA-NA_2__267.h5	20230913_EB_BE_101544-026_NecEnrich_20230704_QE144_HILICZ_USHXG02068_POS_MS2_13_TxCtrl-Buffer-NA-NA_1__261.h5	20230913_EB_BE_101544-026_NecEnrich_20230704_QE144_HILICZ_USHXG02068_POS_MS2_15_TxCtrl-Buffer-NA-NA_3__138.h5	20230913_EB_BE_101544-026_NecEnrich_20230704_QE144_HILICZ_USHXG02068_POS_MS2_20_TxCtrl-SGW-NA-NA_2__303.h5	20230913_EB_BE_101544-026_NecEnrich_20230704_QE144_HILICZ_USHXG02068_POS_MS2_21_TxCtrl-SGW-NA-NA_3__270.h5
Compound #	Identified Metabolite	Name of metabolite searched for	Molecular Formula	Polarity	Exact Mass	Inchi Key	MSMS Score (0 to 1)	m/z score (0 to 1)	RT score (0 to 1)	Total ID Score (0 to 3)	Mass Spec Inititative Identification Level	Isomer details	Identification notes	MS1 notes	MS2 notes	Maximum MS1 intensity across all files	Filename w/ maximum MS1	Retention time of max intensity MS1 peak	File with highest MSMS match score	RT of highest matched MSMS scan	Number of ion matches in msms spectra to EMA reference spectra	List of ion matches in msms spectra to EMA reference spectra		Adduct	Theoretical m/z	Measured m/z	mass error (delta Da)	mass error (delta ppm)	Minimum retention time (min)	Maximum retention time (max)	Theoretical retention time (peak)	Detected RT (peak)	RT error (absolute delta)		short groupname	FPS_ISTD	FPS_ISTD	FPS_ISTD	FPS_ISTD	FPS_ISTD	FPS_ISTD	FPS_ISTD	FPS_ISTD	POS_ExCtrl-NA-NA-NA	POS_ExCtrl-NA-NA-NA	POS_TxCtrl-Buffer-NA-NA	POS_TxCtrl-Buffer-NA-NA	POS_TxCtrl-SGW-NA-NA	POS_TxCtrl-SGW-NA-NA
Unique for study	Some isomers are not chromatographically or spectrally resolvable. Some compounds detected w/ >1 adduct (increases identification confidence but only use 1 for analysis).	Name of standard reference compound in library match.			monoisotopic mass (neutral except for permanently charged molecules)	neutralized version	1 (MSMS matches ref. std.), 0.5 (possible match), 0 (no MSMS collected or no appropriate ref available), -1 (bad match)	1 (delta ppm </= 5 or delta Da </= 0.0015), 0.5 (delta ppm 5-10 and delta Da > 0.0015), 0 (delta ppm > 10) mz_quality	1 (delta RT </= 0.5), 0.5 (delta RT > 0.5 & </= 2), 0 (delta RT > 2 min)	sum of m/z, RT and MSMS score	Level 1 = Two independent and orthogonal properties match authentic standard; else = putative [Metabolomics. 2007 Sep; 3(3): 211-221. doi: 10.1007/s11306-007-0082-2]	Isomers have same formula (and m/z) and similar RT - MSMS spectra may be used to differentiate (exceptions) or RT elution order									mean # of fragment ions matching between compound in sample and reference compound / standard; may include parent and isotope ions and very low intensity background ions (these do not contribute to score)		MSMS score (highest across all samples), scale of 0 to 1 based on an algorithm. 0 = no match, 1 = perfect match. If no score, then no MSMS was acquired for that compound (@ m/z & RT window).	More than one may be detectable; the one evaluated is listed	theoretical m/z for a given compound / adduct pair	average m/z within 20ppm of theoretical detected across the top three most intense ions @ RT peak	absolute difference between theoretical and detected m/z	ppm difference between theoretical and detected m/z	Retention range including start and end of detection of an m/z value (Note: Peak Height is calculated as the highest intensity of an m/z within the min/max RT range. Peak Area is calculated as the integrated area under the curve for an m/z within the mix/max RT range.)		theoretical retention time for a compound based upon reference standard at highest intensity point of peak	average retention time for a detected compound at highest intensity point of peak across all samples	absolute difference between theoretical and detected RT peak		short samplename	FPS_ISTD-SOPv5_IR004_Added	FPS_ISTD-SOPv5_IR005_	FPS_ISTD-SOPv5_IR006_	FPS_ISTD-SOPv5_IR007_	FPS_ISTD-SOPv5_IR008_	FPS_ISTD-SOPv5_IR009_	FPS_ISTD-SOPv5_IR010_	FPS_ISTD-SOPv5_IR011_	POS_ExCtrl-NA-NA-NA_1_	POS_ExCtrl-NA-NA-NA_2_	POS_TxCtrl-Buffer-NA-NA_1_	POS_TxCtrl-Buffer-NA-NA_3_	POS_TxCtrl-SGW-NA-NA_2_	POS_TxCtrl-SGW-NA-NA_3_
index	identified_metabolite	label	formula	polarity	exact_mass	inchi_key	msms_quality	mz_quality	rt_quality	total_score	msi_level	isomer_details	identification_notes	ms1_notes	ms2_notes	max_intensity	max_intensity_file	ms1_rt_peak	msms_file	msms_rt	msms_numberofions	msms_matchingions	msms_score	mz_adduct	mz_theoretical	mz_measured	mz_error	mz_ppmerror	rt_min	rt_max	rt_theoretical	rt_measured	rt_error		sample treatment	ISTD-SOPv5	ISTD-SOPv5	ISTD-SOPv5	ISTD-SOPv5	ISTD-SOPv5	ISTD-SOPv5	ISTD-SOPv5	ISTD-SOPv5	ExCtrl-NA-NA-NA	ExCtrl-NA-NA-NA	TxCtrl-Buffer-NA-NA	TxCtrl-Buffer-NA-NA	TxCtrl-SGW-NA-NA	TxCtrl-SGW-NA-NA
7	Hypoxanthine	Hypoxanthine	C5H4N4O	positive	136.039	FDGQSTZJBFJUBT-UHFFFAOYSA-N	1	1	1	3	Exceeds Level 1				1, perfect match to internal reference library	58040244	20230913_EB_BE_101544-026_NecEnrich_20230704_QE144_HILICZ_USHXG02068_POS_MS2_38_supern-Enrich-Agro-0_2__180.h5	2.52377	20230913_EB_BE_101544-026_NecEnrich_20230704_QE144_HILICZ_USHXG02068_POS_MS2_40_supern-Enrich-Agro-2_1__252.h5	2.51	2	94.040,137.046	0.9883	[M+H]+	137.046	137.046	0.0002	1.3578	2.35	2.8	2.67	2.52	0.16		0007_Hypoxanthine_positive_M+H137p0458_2p67	117996	100531	78803.6	97263.3	54398	72180.4	69640.7	129144	64177.6	39514.3	33387.7	46153.6	51750.3	65233.3
9	Cytosine	Cytosine	C4H5N3O	positive	111.043	OPTASPLRGRRNAP-UHFFFAOYSA-N	1	1	1	3	Exceeds Level 1				1, perfect match to internal reference library	7364727	20230913_EB_BE_101544-026_NecEnrich_20230704_QE144_HILICZ_USHXG02068_POS_MS2_11_pellet-Lysate-Mix-NA_2__168.h5	4.12641	20230913_EB_BE_101544-026_NecEnrich_20230704_QE144_HILICZ_USHXG02068_POS_MS2_37_supern-Enrich-Agro-0_1__189.h5	4.14	4	69.045,94.040,95.024,112.051	0.9432	[M+H]+	112.051	112.05	0.0002	1.398	3.97	4.43	4.22	4.14	0.09		0009_Cytosine_positive_M+H112p0506_4p22	70700.1	61588.6	71908.8	60850.4	48641.3	58679.2	45403.3	73033.3	57219.3	13623.6	28582.9	40422.7	25977.5	24262.8
13	Guanine	Guanine	C5H5N5O	positive	151.049	UYTPUPDQBNUYGX-UHFFFAOYSA-N	1	1	1	3	Exceeds Level 1				1, perfect match to internal reference library	11253876	20230913_EB_BE_101544-026_NecEnrich_20230704_QE144_HILICZ_USHXG02068_POS_MS2_6_pellet-Lysate-Agro-NA_3__147.h5	5.27548	20230913_EB_BE_101544-026_NecEnrich_20230704_QE144_HILICZ_USHXG02068_POS_MS2_6_pellet-Lysate-Agro-NA_3__147.h5	5.42	6	109.051,110.035,128.046,135.030,152.057,153.041	0.9269	[M+H]+	152.057	152.056	0.0002	1.5727	5.06	5.5	5.56	5.28	0.28		0013_Guanine_positive_M+H152p0567_5p56	38680.8	22315.7	23996	32958	37234.4	26414.2	24405.5	35515.5	26894.5	20542.5	22606.1	27006.5	25131.7	29654.9
17	Phenylalanine	Phenylalanine	C9H11NO2	positive	165.079	COLNVLDHVKWLRT-QMMMGPOBSA-N	0	1	1	2	Level 1				0, no ref match available or no MSMS collected	454243	20230913_EB_BE_101544-026_NecEnrich_20230704_QE144_HILICZ_USHXG02068_POS_MS2_11_pellet-Lysate-Mix-NA_2__168.h5	8.22666						[M+H]+	166.086	166.086	0.0003	1.6596	8.09	8.49	8.18	8.23	0.05		0017_Phenylalanine_positive_M+H166p0863_8p18	49415.5	36958.9	28466.4	3067.37	14855.3		15853	20288.1	38607.6	26473.2	25788.5	40090.9	29570.4	34099.5
19	Leucine/Norleucine	Leucine	C6H13NO2	positive	131.095	ROHFNLRQFUQHCH-UHFFFAOYSA-N	1	1	1	3	Exceeds Level 1				1, perfect match to internal reference library	2.24992e+06	20230913_EB_BE_101544-026_NecEnrich_20230704_QE144_HILICZ_USHXG02068_POS_MS2_53_supern-Enrich-Arthro-0_2__150.h5	8.53349	20230913_EB_BE_101544-026_NecEnrich_20230704_QE144_HILICZ_USHXG02068_POS_MS2_53_supern-Enrich-Arthro-0_2__150.h5	8.56	2	86.097,132.102	0.8421	[M+H]+	132.102	132.102	0.0002	1.6893	8.33	8.72	8.52	8.55	0.03		0019_Leucine_positive_M+H132p1019_8p52	47938	44651.3	40394.7	50316.6	39011.6	35699.5	40275.8	42263	58309.9	49477.9	51860.2	70609.2	63168.7	69734
21	Isoleucine	Isoleucine	C6H13NO2	positive	131.095	AGPKZVBTJJNPAG-WHFBIAKZSA-N	1	1	1	3	Exceeds Level 1				1, perfect match to internal reference library	507893	20230913_EB_BE_101544-026_NecEnrich_20230704_QE144_HILICZ_USHXG02068_POS_MS2_11_pellet-Lysate-Mix-NA_2__168.h5	8.94803	20230913_EB_BE_101544-026_NecEnrich_20230704_QE144_HILICZ_USHXG02068_POS_MS2_9_pellet-Lysate-Arthro-NA_3__297.h5	8.95	2	69.070,86.096	0.8211	[M+H]+	132.102	132.102	0.0003	1.9738	8.76	9.15	8.92	8.94	0.03		0021_Isoleucine_positive_M+H132p1019_8p92	53745.7	47376.3	45107.5	46026.7	45215.4	41494.7	41482	39121.5	58728.4	52646.9	61303.5	71313	64274.5	68498
25	Methionine	Methionine	C5H11NO2S	positive	149.051	FFEARJCKVFRZRR-BYPYZUCNSA-N	0	1	1	2	Level 1				0, no ref match available or no MSMS collected	192856	20230913_EB_BE_101544-026_NecEnrich_20230704_QE144_HILICZ_USHXG02068_POS_MS2_11_pellet-Lysate-Mix-NA_2__168.h5	9.60301						[M+H]+	150.058	150.058	0.0003	1.7248	9.44	9.85	9.66	9.61	0.04		0025_Methionine_positive_M+H150p0583_9p66	8189.48	3759.4	4666.8	5431.78	4084.89	3712.18	1754.95	4334.3	4583.23	4365.73	3335.25	3745.43		4379.99
27	Proline	Proline	C5H9NO2	positive	115.063	ONIBWKKTOPOVIA-BYPYZUCNSA-N	0	1	1	2	Level 1				0, no ref match available or no MSMS collected	456435	20230913_EB_BE_101544-026_NecEnrich_20230704_QE144_HILICZ_USHXG02068_POS_MS2_2_pellet-Lysate-Pseudo-NA_2__192.h5	10.1811						[M+H]+	116.071	116.07	0.0002	2.1126	9.91	10.38	10.15	10.19	0.04		0027_Proline_positive_M+H116p0706_10p15	45437.3	48979.5	35137.1	43953.4	43422.7	34430.3	32322.6	46164.3	82248.7	83025.3	72102.1	59729.2	76705.7	106529
41	Glutamine	Glutamine	C5H10N2O3	positive	146.069	ZDXPYRJPNDTMRX-VKHMYHEASA-N	0	1	1	2	Level 1				0, no ref match available or no MSMS collected	172044	20230913_EB_BE_101544-026_NecEnrich_20230704_QE144_HILICZ_USHXG02068_POS_MS2_7_pellet-Lysate-Arthro-NA_1__291.h5	13.6802						[M+H]+	147.076	147.076	0.0003	2.229	13.53	13.93	13.76	13.68	0.08		0041_Glutamine_positive_M+H147p0764_13p76	45770.1	32254.8	32569.2	32645.8	56084.2	37121.1	39920	45768.3	42114	61038.5	45042.8	32049.4	42929.3	47711.3
49	Glutamic acid	Glutamic acid	C5H9NO4	positive	147.053	WHUUTDBJXJRKMK-VKHMYHEASA-N	1	1	1	3	Exceeds Level 1				1, perfect match to internal reference library	31791082	20230913_EB_BE_101544-026_NecEnrich_20230704_QE144_HILICZ_USHXG02068_POS_MS2_11_pellet-Lysate-Mix-NA_2__168.h5	15.4539	20230913_EB_BE_101544-026_NecEnrich_20230704_QE144_HILICZ_USHXG02068_POS_MS2_6_pellet-Lysate-Agro-NA_3__147.h5	15.54	7	56.050,84.045,85.028,102.055,130.050,131.054,148.061	0.89	[M+H]+	148.06	148.06	0.0004	2.4945	15.32	15.63	15.58	15.46	0.13		0049_Glutamic_acid_positive_M+H148p0605_15p58	162471	124890	129125	112110	143356	135294	120897	119698	126588	119905	843051	897114	654123	626118
51	Aspartic acid	Aspartic acid	C4H7NO4	positive	133.038	CKLJMWTZIZZHCS-REOHCLBHSA-N	0	1	1	2	Level 1				0, no ref match available or no MSMS collected	288642	20230913_EB_BE_101544-026_NecEnrich_20230704_QE144_HILICZ_USHXG02068_POS_MS2_11_pellet-Lysate-Mix-NA_2__168.h5	15.6007						[M+H]+	134.045	134.044	0.0003	2.5951	15.49	16.02	15.8	15.6	0.19		0051_Aspartic_acid_positive_M+H134p0448_15p80	65029.4	47878.6	43116.9	36479.8	49276.9	36796.9	38736.1	37212.8	48367.6	40873.8	140189	128665	115785	122269
57	Lysine	Lysine	C6H14N2O2	positive	146.106	KDXKERNSBIXSRK-YFKPBYRVSA-N	0	1	1	2	Level 1				0, no ref match available or no MSMS collected	468247	20230913_EB_BE_101544-026_NecEnrich_20230704_QE144_HILICZ_USHXG02068_FPS_MS1_0_ISTD-SOPv5_IR004_Added_115.h5	16.8961						[M+H]+	147.113	147.112	0.0004	2.579	16.79	17.03	16.8	16.88	0.08		0057_Lysine_positive_M+H147p1128_16p80	468247	303039	281881	305151	323547	297995	259153	363904	243079	244789	277296	246955	229032	233537
61	Nicotinamide	Nicotinamide	C6H6N2O	positive	122.048	DFPAKSUCGFBDDF-UHFFFAOYSA-N	1	1	1	3	Exceeds Level 1				1, perfect match to internal reference library	3.29195e+06	20230913_EB_BE_101544-026_NecEnrich_20230704_QE144_HILICZ_USHXG02068_POS_MS2_22_supern-Enrich-Pseudo-0_1__120.h5	1.16253	20230913_EB_BE_101544-026_NecEnrich_20230704_QE144_HILICZ_USHXG02068_POS_MS2_2_pellet-Lysate-Pseudo-NA_2__192.h5	1.17	6	78.034,80.049,96.045,106.029,123.055,124.040	0.8792	[M+H]+	123.055	123.055	0.0003	2.5447	0.88	1.3	1.05	1.16	0.1		0061_Nicotinamide_positive_M+H123p0553_1p05	124112	109683	102969	71931.8	62928.6	86192.5	62404	117126	77963.6	47213.5	51625.8	113372	41548.7	47274.1
63	Pyridoxine	Pyridoxine	C8H11NO3	positive	169.074	LXNHXLLTXMVWPM-UHFFFAOYSA-N	1	1	1	3	Exceeds Level 1				1, perfect match to internal reference library	69086368	20230913_EB_BE_101544-026_NecEnrich_20230704_QE144_HILICZ_USHXG02068_POS_MS2_20_TxCtrl-SGW-NA-NA_2__303.h5	1.9247	20230913_EB_BE_101544-026_NecEnrich_20230704_QE144_HILICZ_USHXG02068_POS_MS2_57_supern-Enrich-Arthro-2_3__285.h5	1.93	4	124.076,134.060,152.071,170.081	0.9488	[M+H]+	170.081	170.081	0.0005	2.8654	1.64	2.24	1.85	1.92	0.06		0063_Pyridoxine_positive_M+H170p0812_1p85	292351	143700	137782	224818	91621.7	168714	100330	403814	55466.7	14744.3	11578.8	21103.8	69086368	66645920
66	Adenosine	Adenosine	C10H13N5O4	positive	267.097	OIRDTQYFTABQOQ-KQYNXXCUSA-N	1	1	1	3	Exceeds Level 1				1, perfect match to internal reference library	43650880	20230913_EB_BE_101544-026_NecEnrich_20230704_QE144_HILICZ_USHXG02068_POS_MS2_9_pellet-Lysate-Arthro-NA_3__297.h5	2.50698	20230913_EB_BE_101544-026_NecEnrich_20230704_QE144_HILICZ_USHXG02068_POS_MS2_6_pellet-Lysate-Agro-NA_3__147.h5	2.38	3	57.034,136.062,268.105	0.957	[M+H]+	268.104	268.104	0.0004	1.6648	2.32	2.69	2.66	2.5	0.16		0066_Adenosine_positive_M+H268p1041_2p66	474452	374789	204389	348856	192055	193354	142768	524901	200039	45336.9	31794.9	75592.3	49131.4	73262.2
69	Choline	Choline	C5H14NO+	positive	104.107	OEYIOHPDSNJKLS-UHFFFAOYSA-N	1	1	0.5	2.5	Level 1				1, perfect match to internal reference library	46062832	20230913_EB_BE_101544-026_NecEnrich_20230704_QE144_HILICZ_USHXG02068_POS_MS2_6_pellet-Lysate-Agro-NA_3__147.h5	4.34904	20230913_EB_BE_101544-026_NecEnrich_20230704_QE144_HILICZ_USHXG02068_POS_MS2_42_supern-Enrich-Agro-2_3__300.h5	4.5	3	58.065,60.081,104.107	0.9735	[M]+	104.107	104.107	0.0002	2.2043	4.01	4.8	3.62	4.34	0.72		0069_Choline_positive_M104p1070_3p62	424520	487383	343463	365534	293167	328411	296175	498467	326939	255090	244540	273106	283449	317717
70	Riboflavin	Riboflavin	C17H20N4O6	positive	376.138	AUNGANRZJHBGPY-SCRDCRAPSA-N	1	1	1	3	Exceeds Level 1				1, perfect match to internal reference library	1.51113e+06	20230913_EB_BE_101544-026_NecEnrich_20230704_QE144_HILICZ_USHXG02068_POS_MS2_20_TxCtrl-SGW-NA-NA_2__303.h5	3.84738	20230913_EB_BE_101544-026_NecEnrich_20230704_QE144_HILICZ_USHXG02068_POS_MS2_20_TxCtrl-SGW-NA-NA_2__303.h5	3.77	9	57.034,69.034,81.034,99.044,172.087,216.077,243.088,359.135,377.146	0.8456	[M+H]+	377.146	377.145	0.0008	2.2316	3.62	4.08	3.98	3.85	0.13		0070_Riboflavin_positive_M+H377p1456_3p98													1.51113e+06	1.46125e+06
71	Nicotinic acid/Isonicotinic acid	Nicotinic acid	C6H5NO2	positive	123.032	PVNIIMVLHYAWGP-UHFFFAOYSA-N	1	1	1	3	Exceeds Level 1				1, perfect match to internal reference library	4.05863e+06	20230913_EB_BE_101544-026_NecEnrich_20230704_QE144_HILICZ_USHXG02068_POS_MS2_11_pellet-Lysate-Mix-NA_2__168.h5	5.09762	20230913_EB_BE_101544-026_NecEnrich_20230704_QE144_HILICZ_USHXG02068_POS_MS2_68_supern-Enrich-Mix-0_2__306.h5	5.13	3	80.049,96.044,124.039	0.9668	[M+H]+	124.039	124.039	0.0002	1.5897	4.65	5.45	4.96	5.08	0.12		0071_Nicotinic_acid_positive_M+H124p0393_4p96	28009.5	20536.3	13786.6	13256.3	9475.85	8640.92	7211.49	13477	18938.4	9874.03	10341.3	15301	1.09986e+06	1.1011e+06
74	Pantothenic acid	Pantothenic acid	C9H17NO5	positive	219.111	GHOKWGTUZJEAQD-ZETCQYMHSA-N	1	1	1	3	Exceeds Level 1				1, perfect match to internal reference library	1.51602e+06	20230913_EB_BE_101544-026_NecEnrich_20230704_QE144_HILICZ_USHXG02068_POS_MS2_22_supern-Enrich-Pseudo-0_1__120.h5	5.99445	20230913_EB_BE_101544-026_NecEnrich_20230704_QE144_HILICZ_USHXG02068_POS_MS2_23_supern-Enrich-Pseudo-0_2__315.h5	5.94	16	57.070,72.044,73.029,85.065,90.055,95.049,98.024,103.075,116.034,124.076,142.086,166.087,174.113,184.097,202.108,220.118	0.8491	[M+H]+	220.118	220.118	0.0004	1.9556	5.64	7.03	6.21	5.99	0.22		0074_Pantothenic_acid_positive_M+H220p1180_6p21	5806.99	7893.32	3862.59		7732.82	5205.3			6617.58	6291.17	5232.7	6438.38	1.28747e+06	1.31892e+06
76	Betaine	Betaine	C5H12NO2+	positive	118.086	KWIUHFFTVRNATP-UHFFFAOYSA-O	1	1	1	3	Exceeds Level 1				1, perfect match to internal reference library	7.00472e+06	20230913_EB_BE_101544-026_NecEnrich_20230704_QE144_HILICZ_USHXG02068_POS_MS2_11_pellet-Lysate-Mix-NA_2__168.h5	7.4745	20230913_EB_BE_101544-026_NecEnrich_20230704_QE144_HILICZ_USHXG02068_POS_MS2_93_supern-Enrich-None-6_3__195.h5	7.54	3	58.065,59.073,118.086	0.9713	[M]+	118.086	118.086	0.0003	2.1208	7.23	7.87	7.13	7.49	0.36		0076_Betaine_positive_M118p0863_7p13	841951	916873	862703	798374	764872	830151	849227	876317	829984	794695	754857	829850	887147	844059
79	Thiamine	Thiamine	C12H17N4OS+	positive	265.112	JZRWCGZRTZMZEH-UHFFFAOYSA-N	1	1	0.5	2.5	Level 1				1, perfect match to internal reference library	7992237	20230913_EB_BE_101544-026_NecEnrich_20230704_QE144_HILICZ_USHXG02068_POS_MS2_20_TxCtrl-SGW-NA-NA_2__303.h5	8.24737	20230913_EB_BE_101544-026_NecEnrich_20230704_QE144_HILICZ_USHXG02068_POS_MS2_21_TxCtrl-SGW-NA-NA_3__270.h5	8.29	4	81.045,122.071,144.048,265.112	0.9469	[M]+	265.112	265.111	0.0004	1.4206	8	8.51	7.55	8.24	0.69		0079_Thiamine_positive_M265p1118_7p55						3838.22					4149.31	6507.52	7992237	7934037
95	Carnitine	Carnitine	C7H16NO3+	positive	162.112	PHIQHXFUZVPYII-ZCFIWIBFSA-O	1	1	1	3	Exceeds Level 1				1, perfect match to internal reference library	575255	20230913_EB_BE_101544-026_NecEnrich_20230704_QE144_HILICZ_USHXG02068_POS_MS2_53_supern-Enrich-Arthro-0_2__150.h5	12.7698	20230913_EB_BE_101544-026_NecEnrich_20230704_QE144_HILICZ_USHXG02068_POS_MS2_53_supern-Enrich-Arthro-0_2__150.h5	12.78	5	60.081,85.029,102.092,103.039,162.113	0.81	[M]+	162.113	162.112	0.0004	2.3578	12.56	13.02	12.65	12.77	0.11		0095_Carnitine_positive_M162p1125_12p65	399144	318061	192200	262981	145749	161402	106989	361294	211798	72647.4	46061.4	99238.2	33615.8	99821.8
96	N-Acetyl-Lysine	N-Acetyl-Lysine peak 1	C8H16N2O3	positive	188.116	DTERQYGMUDWYAZ-ZETCQYMHSA-N	1	1	1	3	Exceeds Level 1				1, perfect match to internal reference library	458038	20230913_EB_BE_101544-026_NecEnrich_20230704_QE144_HILICZ_USHXG02068_POS_MS2_3_pellet-Lysate-Pseudo-NA_3__288.h5	13.049	20230913_EB_BE_101544-026_NecEnrich_20230704_QE144_HILICZ_USHXG02068_POS_MS2_3_pellet-Lysate-Pseudo-NA_3__288.h5	13.05	6	84.081,84.086,126.092,130.087,143.118,189.124	0.7449	[M+H]+	189.124	189.123	0.001	5.3314	12.87	13.18	13.37	13.04	0.33		0096_N-Acetyl-Lysine_peak_1_positive_M+H189p1239_13p37	3298.76	3833.33		2654.23	3794.93	3613.47	2749.34	2271.82		4830.11		5664.8	3948.89	6174.82
97	Gamma-Aminobutyric acid	Gamma-Aminobutyric acid	C4H9NO2	positive	103.063	BTCSSZJGUNDROE-UHFFFAOYSA-N	1	1	1	3	Exceeds Level 1				1, perfect match to internal reference library	991316	20230913_EB_BE_101544-026_NecEnrich_20230704_QE144_HILICZ_USHXG02068_POS_MS2_53_supern-Enrich-Arthro-0_2__150.h5	13.7991	20230913_EB_BE_101544-026_NecEnrich_20230704_QE144_HILICZ_USHXG02068_POS_MS2_53_supern-Enrich-Arthro-0_2__150.h5	13.81	4	69.034,86.060,87.044,104.071	0.7679	[M+H]+	104.071	104.07	0.0003	2.6583	13.67	14	13.85	13.81	0.05		0097_Gamma-Aminobutyric_acid_positive_M+H104p0706_13p85	54833.7	20088.6	19286.1	16298.8	19439	19794.1	20401.9	26394.3	21633	23449.2	18768	27156.7	17916	23844.6
3	Lumichrome	lumichrome	C12H10N4O2	positive	242.08	ZJTJUVIJVLLGSP-UHFFFAOYSA-N	1	1	1	3	Exceeds Level 1				1, perfect match to internal reference library	2895919	20230913_EB_BE_101544-026_NecEnrich_20230704_QE144_HILICZ_USHXG02068_POS_MS2_3_pellet-Lysate-Pseudo-NA_3__288.h5	1.09171	20230913_EB_BE_101544-026_NecEnrich_20230704_QE144_HILICZ_USHXG02068_POS_MS2_3_pellet-Lysate-Pseudo-NA_3__288.h5	1.11	6	172.087,198.066,200.082,216.077,243.088,244.073	0.9875	[M+H]+	243.088	243.087	0.0003	1.2245	1.04	1.18	1.02	1.09	0.07		0003_lumichrome_positive_M+H243p0877_1p02	60134.4	55946.2	47775.1	38258.5	43984	33615.2	25580.7	26064.7	63196	42948.1	39472.2	75489	191167	124078
21	Pterin	pterin	C6H5N5O	positive	163.049	HNXQXTQTPAJEJL-UHFFFAOYSA-N	1	1	1	3	Exceeds Level 1				1, perfect match to internal reference library	5.0118e+06	20230913_EB_BE_101544-026_NecEnrich_20230704_QE144_HILICZ_USHXG02068_POS_MS2_8_pellet-Lysate-Arthro-NA_2__279.h5	3.06318	20230913_EB_BE_101544-026_NecEnrich_20230704_QE144_HILICZ_USHXG02068_POS_MS2_8_pellet-Lysate-Arthro-NA_2__279.h5	3.11	8	92.024,96.056,119.035,121.051,137.046,147.030,164.057,165.041	0.9997	[M+H]+	164.057	164.056	0.0004	2.5615	2.88	3.33	3.21	3.06	0.15		0021_pterin_positive_M+H164p0567_3p21												5862.15	4130.94
49	Dihexose 2	palatinose	C12H22O11	positive	342.116	PVXPPJIGRGXGCY-TZLCEDOOSA-N	1	1	1	3	Exceeds Level 1			unresolvable isomers	1, perfect match to internal reference library	10568827	20230913_EB_BE_101544-026_NecEnrich_20230704_QE144_HILICZ_USHXG02068_POS_MS2_6_pellet-Lysate-Agro-NA_3__147.h5	13.076	20230913_EB_BE_101544-026_NecEnrich_20230704_QE144_HILICZ_USHXG02068_POS_MS2_72_supern-Enrich-Mix-2_3__171.h5	13.07	2	203.053,365.105	0.9792	[M+Na]+	365.105	365.105	0.0005	1.341	12.95	13.17	13.1	13.09	0.01		0049_palatinose_positive_M+Na365p1054_13p10	26206	25294.9	23930.6	25520.7	28044.3	27877.4	25601.3	23786.9	24731.6	28104.3	25797.8	26057.1	26706.8	30603.8
50	Guanosine 3',5'-cyclic monophosphoric acid	guanosine 3',5'-cyclic monophosphoric acid	C10H12N5O7P	positive	345.047	ZOOGRGPOEVQQDX-UUOKFMHZSA-N	1	1	1	3	Exceeds Level 1				1, perfect match to internal reference library	1.9445e+06	20230913_EB_BE_101544-026_NecEnrich_20230704_QE144_HILICZ_USHXG02068_POS_MS2_11_pellet-Lysate-Mix-NA_2__168.h5	13.1869	20230913_EB_BE_101544-026_NecEnrich_20230704_QE144_HILICZ_USHXG02068_POS_MS2_9_pellet-Lysate-Arthro-NA_3__297.h5	13.18	6	135.030,152.057,153.041,270.083,288.094,346.055	0.9592	[M+H]+	346.055	346.054	0.0008	2.1863	13.1	13.32	13.41	13.19	0.22		0050_guanosine_3_5cyclic_monophosphoric_acid_positive_M+H346p0547_13p41
53	Cytidine 2',3'-cyclic mono-phosphoric acid	cytidine 2',3'-cyclic mono-phosphoric acid	C9H12N3O7P	positive	305.041	NMPZCCZXCOMSDQ-ZRTZXPPTSA-N	1	1	1	3	Exceeds Level 1				1, perfect match to internal reference library	686141	20230913_EB_BE_101544-026_NecEnrich_20230704_QE144_HILICZ_USHXG02068_POS_MS2_11_pellet-Lysate-Mix-NA_2__168.h5	13.3078	20230913_EB_BE_101544-026_NecEnrich_20230704_QE144_HILICZ_USHXG02068_POS_MS2_11_pellet-Lysate-Mix-NA_2__168.h5	13.31	5	83.697,98.984,112.051,178.061,306.049	0.9988	[M+H]+	306.049	306.048	0.0005	1.7821	13.18	13.48	13.5	13.29	0.21		0053_cytidine_2_3cyclic_mono-phosphoric_acid_positive_M+H306p0486_13p50
55	4-Aminobutanoic acid	4-aminobutanoic acid	C4H9NO2	positive	103.063	BTCSSZJGUNDROE-UHFFFAOYSA-N	1	1	1	3	Exceeds Level 1				1, perfect match to internal reference library	991316	20230913_EB_BE_101544-026_NecEnrich_20230704_QE144_HILICZ_USHXG02068_POS_MS2_53_supern-Enrich-Arthro-0_2__150.h5	13.7991	20230913_EB_BE_101544-026_NecEnrich_20230704_QE144_HILICZ_USHXG02068_POS_MS2_53_supern-Enrich-Arthro-0_2__150.h5	13.81	5	69.034,86.060,87.044,104.071,104.107	0.732	[M+H]+	104.071	104.07	0.0003	2.7525	13.7	13.94	13.83	13.81	0.02		0055_4-aminobutanoic_acid_positive_M+H104p0706_13p83	54833.7	20088.6	19286.1	16298.8	15132.8	19787.1	20401.9	26394.3	21633	23449.2	18768	27156.7	17916	23844.6
59	Adenosine 5'-monophosphoric acid	adenosine 5'-monophosphoric acid	C10H14N5O7P	positive	347.063	UDMBCSSLTHHNCD-KQYNXXCUSA-N	1	1	1	3	Exceeds Level 1				1, perfect match to internal reference library	4.42845e+06	20230913_EB_BE_101544-026_NecEnrich_20230704_QE144_HILICZ_USHXG02068_POS_MS2_3_pellet-Lysate-Pseudo-NA_3__288.h5	14.4539	20230913_EB_BE_101544-026_NecEnrich_20230704_QE144_HILICZ_USHXG02068_POS_MS2_22_supern-Enrich-Pseudo-0_1__120.h5	14.46	5	97.029,136.062,272.078,290.090,348.071	0.9925	[M+H]+	348.07	348.07	0.0007	2.0202	14.28	14.78	14.89	14.44	0.44		0059_adenosine_5monophosphoric_acid_positive_M+H348p0704_14p89
63	3'-CMP	3'-CMP	C9H14N3O8P	positive	323.052	IERHLVCPSMICTF-XVFCMESISA-N	1	1	1	3	Exceeds Level 1				1, perfect match to internal reference library	2.70926e+06	20230913_EB_BE_101544-026_NecEnrich_20230704_QE144_HILICZ_USHXG02068_POS_MS2_3_pellet-Lysate-Pseudo-NA_3__288.h5	15.3474	20230913_EB_BE_101544-026_NecEnrich_20230704_QE144_HILICZ_USHXG02068_POS_MS2_2_pellet-Lysate-Pseudo-NA_2__192.h5	15.31	2	95.024,112.051	0.9987	[M+H]+	324.059	324.059	0.0006	1.8319	15.24	15.55	15.68	15.34	0.34		0063_3CMP_positive_M+H324p0592_15p68
[truncated: 95 more columns]
