# Supplementary material for: Unraveling the influence of microbial necromass on subsurface microbiomes: metabolite utilization and community dynamics
Source: ISME Commun. 2025 Jan 29;5(1):ycaf006. doi: 10.1093/ismeco/ycaf006 (PMC11843093; doi:10.1093/ismeco/ycaf006)
Supplement: Table_S5_KO_predicted_pathways_ycaf006 [file table_s5_ko_predicted_pathways_ycaf006.xlsx]

## Sheet: Sheet1
Table S5: Results of putative KEGG-ortholog (KO) and necromass-metabolite compound network analysis for the different necromass treatments at the end of the 14-day incubation. Results are hits (number of genes within each pathway matching KO and compound data) and corresponding p-values. Pathways listed were significantly enriched in at least one necromass treatment.
Pathway	hit_Mix	pval_Mix	hit_Arthrobacter	pval_Arthrobacter	hit_Agrobacterium	pval_Agrobacterium	hit_Pseudomonas	pval_Pseudomonas
Biosynthesis of siderophore group nonribosomal peptides	NA	NA	4	0.0155	NA	NA	4	0.00767
Exopolysaccharide biosynthesis	4	0.00823	4	0.0155	NA	NA	4	0.00767
Lipoarabinomannan (LAM) biosynthesis	5	0.0111	5	0.0232	5	0.00968	5	0.0103
Arabinogalactan biosynthesis - Mycobacterium	6	0.000745	6	0.00193	6	0.000622	6	0.00067
Furfural degradation	6	0.000745	6	0.00193	6	0.000622	6	0.00067
Pinene, camphor and geraniol degradation	6	0.00387	6	0.00941	6	0.00327	6	0.0035
Teichoic acid biosynthesis	5	0.0293	6	0.00941	5	0.0257	6	0.0035
Atrazine degradation	8	0.0322	9	0.0256	8	0.0269	8	0.029
Steroid degradation	9	0.000148	9	0.000575	9	0.000114	9	0.000127
Ethylbenzene degradation	NA	NA	10	0.00268	NA	NA	NA	NA
Fluorobenzoate degradation	10	0.000212	10	0.000906	10	0.000161	10	0.00018
Naphthalene degradation	10	0.013	10	0.0404	NA	NA	9	0.037
Nitrotoluene degradation	8	0.0322	11	0.00119	8	0.0269	9	0.00749
Streptomycin biosynthesis	12	0.00147	12	0.0066	12	0.0011	11	0.00538
Styrene degradation	14	0.00215	14	0.0108	14	0.00156	14	0.00179
Monobactam biosynthesis	14	0.000584	16	0.000154	15	7.63e-05	14	0.000478
Taurine and hypotaurine metabolism	15	0.045	17	0.0405	16	0.015	15	0.0388
Valine, leucine and isoleucine biosynthesis	18	9.39e-05	18	0.000873	18	6.07e-05	18	7.28e-05
Chlorocyclohexane and chlorobenzene degradation	18	0.0186	19	0.0438	18	0.0135	18	0.0154
C5-Branched dibasic acid metabolism	20	7.63e-06	20	0.000104	16	0.00186	19	3.12e-05
Toluene degradation	20	0.00303	22	0.00359	NA	NA	NA	NA
Thiamine metabolism	22	0.00304	24	0.00459	24	0.000234	21	0.006
Xylene degradation	22	1.54e-05	24	1.26e-05	22	9.03e-06	23	2.18e-06
Carbon fixation in photosynthetic organisms	23	6.75e-06	25	5.95e-06	24	7.01e-07	23	4.86e-06
Polycyclic aromatic hydrocarbon degradation	NA	NA	26	6.28e-05	NA	NA	NA	NA
Aminobenzoate degradation	23	5.29e-05	27	3.18e-06	19	0.00378	22	0.000148
Lipopolysaccharide biosynthesis	32	6.34e-09	32	4.32e-07	28	2.18e-06	30	1.3e-07
Histidine metabolism	30	0.00183	33	0.00276	32	0.000168	30	0.00135
Pantothenate and CoA biosynthesis	30	0.00338	33	0.00532	30	0.00204	27	0.0212
Ascorbate and aldarate metabolism	31	0.00824	34	0.0148	29	0.0192	NA	NA
Lysine biosynthesis	32	1.75e-07	38	5.46e-10	33	1.56e-08	33	2.19e-08
Peptidoglycan biosynthesis	32	3.59e-07	39	2.39e-10	32	1.67e-07	34	9.18e-09
Ubiquinone and other terpenoid-quinone biosynthesis	35	0.00178	39	0.0021	34	0.00215	36	0.000563
Arginine biosynthesis	39	3.82e-05	41	0.000297	39	1.79e-05	39	2.45e-05
Nitrogen metabolism	37	2.38e-05	42	7.07e-06	37	1.13e-05	37	1.54e-05
O-Antigen nucleotide sugar biosynthesis	42	0.00386	43	0.0399	41	0.00399	42	0.0027
Nicotinate and nicotinamide metabolism	40	0.0182	44	0.0363	NA	NA	40	0.0135
Citrate cycle (TCA cycle)	43	0.000113	46	0.000541	44	2.08e-05	44	2.92e-05
Galactose metabolism	45	0.00289	46	0.0359	NA	NA	NA	NA
Alanine, aspartate and glutamate metabolism	44	0.00132	47	0.00629	43	0.00135	44	0.000888
Phenylalanine metabolism	42	3.24e-05	47	2.23e-05	40	9.73e-05	40	0.000131
Pentose and glucuronate interconversions	43	0.0163	48	0.0248	42	0.0161	42	0.0199
Phenylalanine, tyrosine and tryptophan biosynthesis	46	5.93e-08	50	9.76e-08	45	7.75e-08	43	1.25e-06
Valine, leucine and isoleucine degradation	43	0.0229	50	0.0139	44	0.00798	42	0.0275
Pentose phosphate pathway	52	2.93e-05	54	0.00062	49	0.000142	51	4.02e-05
Sulfur metabolism	49	5.14e-05	57	6.57e-06	42	0.00413	43	0.00284
Starch and sucrose metabolism	57	1.98e-06	63	2.64e-06	56	1.77e-06	58	4e-07
Arginine and proline metabolism	61	0.000577	64	0.00789	60	0.000456	61	0.000346
Benzoate degradation	63	2.07e-15	65	3.14e-13	63	2.07e-15	63	8.13e-16
Propanoate metabolism	60	2.35e-06	69	2.93e-07	58	4.79e-06	56	3.81e-05
Glycolysis / Gluconeogenesis	68	2.4e-08	71	1.34e-06	67	1.78e-08	67	3.07e-08
Carbon fixation pathways in prokaryotes	60	1.13e-06	72	4.93e-09	65	1.84e-09	65	3.22e-09
Cysteine and methionine metabolism	68	0.000343	74	0.00163	69	6.7e-05	69	0.000103
Porphyrin metabolism	71	6.86e-08	75	2.01e-06	70	4.74e-08	68	5.17e-07
Pyrimidine metabolism	72	1.34e-06	76	3.72e-05	69	4.61e-06	70	3.37e-06
Glyoxylate and dicarboxylate metabolism	77	3.02e-11	79	1.45e-08	78	1.69e-12	72	3.29e-09
Glycine, serine and threonine metabolism	74	2.67e-08	82	2.88e-08	75	2.32e-09	76	1.52e-09
Butanoate metabolism	74	1.85e-12	83	1.14e-13	72	4.89e-12	73	2.61e-12
Fructose and mannose metabolism	74	4.96e-11	83	6.23e-12	68	9.58e-09	73	6.54e-11
Pyruvate metabolism	89	8.91e-13	91	1.54e-09	89	1.32e-13	87	3.11e-12
Oxidative phosphorylation	NA	NA	92	0.00798	NA	NA	NA	NA
Amino sugar and nucleotide sugar metabolism	96	3.88e-09	99	2.02e-06	96	6.73e-10	95	3.44e-09
Methane metabolism	98	1.87e-09	117	8.47e-13	92	5.96e-08	92	1.14e-07
Purine metabolism	114	0.000251	121	0.00812	113	0.000107	112	0.0003
Biosynthesis of type II polyketide backbone	NA	NA	NA	NA	6	0.0222	6	0.0236
Biotin metabolism	16	0.0276	NA	NA	17	0.00849	NA	NA
Chloroalkane and chloroalkene degradation	18	0.025	NA	NA	18	0.0184	18	0.0209
Terpenoid backbone biosynthesis	22	0.0329	NA	NA	22	0.0236	22	0.0271
Vitamin B6 metabolism	12	0.0322	NA	NA	NA	NA	NA	NA
